# Supplementary material for: Single-Cell Transcriptome Analysis of Chronic Antibody-Mediated Rejection After Renal Transplantation
Source: Front Immunol. 2022 Jan 17;12:767618. doi: 10.3389/fimmu.2021.767618 (PMC8801944; doi:10.3389/fimmu.2021.767618)
Supplement: Supplementary Table 5 — GO and KEGG enrichment in CD8 effector T cell subsets. [file Table_5.xlsx]

## Sheet: CD8_effector_T.down_GO
ONTOLOGY	ID	Description	GeneRatio	BgRatio	pvalue	p.adjust	qvalue	geneID	Count
BP	GO:0051249	regulation of lymphocyte activation	11/113	485/18670	0.000173905	0.0240274	0.0220364	IGHE/IGKC/TRBC2/CD2/IGHM/ID2/PRELID1/IL7R/LGALS1/ZNF683/PRDX2	11
BP	GO:0002449	lymphocyte mediated immunity	9/113	352/18670	0.000290146	0.03353	0.0307517	IGHE/IGKC/TRBC2/IGHM/PRDX1/GZMB/IL7R/KLRD1/PRF1	9
BP	GO:0072593	reactive oxygen species metabolic process	8/113	284/18670	0.00033467	0.0363776	0.0333633	PRDX1/HBA2/HBB/HBA1/DDIT4/CX3CR1/NDUFA13/PRDX2	8
BP	GO:0006413	translational initiation	7/113	193/18670	0.000173515	0.0240274	0.0220364	RPL30/RPS26/RPS23/PPP1CA/EIF3M/TPR/PAIP2	7
BP	GO:0098869	cellular oxidant detoxification	6/113	102/18670	3.6122e-05	0.0111316	0.0102092	PRDX1/HBA2/HBB/HBA1/MGST3/PRDX2	6
BP	GO:0042743	hydrogen peroxide metabolic process	5/113	57/18670	2.42088e-05	0.0111316	0.0102092	PRDX1/HBA2/HBB/HBA1/PRDX2	5
BP	GO:0002181	cytoplasmic translation	5/113	100/18670	0.000354136	0.0363776	0.0333633	RPL30/RPS26/RPS23/TMA7/EIF3M	5

## Sheet: CD8_effector_T.up_GO
ONTOLOGY	ID	Description	GeneRatio	BgRatio	pvalue	p.adjust	qvalue	geneID	Count
BP	GO:0045047	protein targeting to ER	34/146	118/18670	1.08348e-44	1.05314e-41	7.9607e-42	RPS29/RPL26/RPL18A/RPL13A/RPS27A/RPS12/RPL27/RPL9/RPS15A/RPL37/RPL41/RPS20/RPL10/RPS3/RPLP2/RPL7A/RPL38/RPL13/UBA52/RPL37A/RPL19/RPL11/RPL35A/RPL23/RPS13/RPL12/RPS7/RPL32/RPSA/RPS9/RPL18/RPS21/RPL24/RPS4X	34
BP	GO:0042119	neutrophil activation	17/146	498/18670	3.72227e-07	3.61805e-05	2.73489e-05	CXCL8/S100A9/S100A8/EEF1A1/FTL/C5AR1/FCGR3B/FPR1/SELL/YPEL5/TYROBP/SERPINA1/SDCBP/FGL2/FCER1G/IGF2R/ITGAM	17
BP	GO:2001233	regulation of apoptotic signaling pathway	16/146	406/18670	1.22885e-07	1.45847e-05	1.10246e-05	G0S2/TNFAIP3/S100A9/S100A8/RPL26/PTGS2/MCL1/IL1B/SOD2/RPS3/PMAIP1/BCL2A1/RPL11/IVNS1ABP/RPS7/DNAJA1	16
BP	GO:0043312	neutrophil degranulation	16/146	485/18670	1.31314e-06	0.000100766	7.61696e-05	S100A9/S100A8/EEF1A1/FTL/C5AR1/FCGR3B/FPR1/SELL/YPEL5/TYROBP/SERPINA1/SDCBP/FGL2/FCER1G/IGF2R/ITGAM	16
BP	GO:0002283	neutrophil activation involved in immune response	16/146	488/18670	1.42288e-06	0.000106388	8.04189e-05	S100A9/S100A8/EEF1A1/FTL/C5AR1/FCGR3B/FPR1/SELL/YPEL5/TYROBP/SERPINA1/SDCBP/FGL2/FCER1G/IGF2R/ITGAM	16
BP	GO:0002446	neutrophil mediated immunity	16/146	499/18670	1.8997e-06	0.000127999	9.67548e-05	S100A9/S100A8/EEF1A1/FTL/C5AR1/FCGR3B/FPR1/SELL/YPEL5/TYROBP/SERPINA1/SDCBP/FGL2/FCER1G/IGF2R/ITGAM	16
BP	GO:0042110	T cell activation	14/146	464/18670	1.70934e-05	0.000733005	0.00055408	NFKBIZ/DUSP10/ZBTB1/IL1B/RPS3/TGFB1/FGL2/FCER1G/ITPKB/CD8B/SELENOK/IFNG/RC3H2/GRB2	14
BP	GO:0043405	regulation of MAP kinase activity	13/146	337/18670	2.51963e-06	0.000156324	0.000118166	CXCR4/DUSP1/RPS27A/RGS2/DUSP10/IL1B/C5AR1/RPS3/FPR1/DUSP2/UBA52/TGFB1/DNAJA1	13
BP	GO:0030217	T cell differentiation	9/146	240/18670	0.00011576	0.00330939	0.00250157	NFKBIZ/DUSP10/ZBTB1/TGFB1/FGL2/FCER1G/ITPKB/IFNG/RC3H2	9
BP	GO:0032623	interleukin-2 production	5/146	62/18670	0.000123446	0.00333304	0.00251945	TNFAIP3/ZFP36/IL1B/RPS3/FCER1G	5
BP	GO:0002286	T cell activation involved in immune response	5/146	106/18670	0.00146894	0.0203006	0.0153453	NFKBIZ/FGL2/FCER1G/IFNG/RC3H2	5

## Sheet: CD8_effector_T.up_KEGG
ID	Description	GeneRatio	BgRatio	pvalue	p.adjust	qvalue	geneID	Count	GeneName
hsa04657	IL-17 signaling pathway	11/105	94/8063	3.02e-08	1.85e-06	1.33e-06	3576/4792/7128/6280/6279/3725/2353/5743/3553/3727/3458	11	CXCL8/NFKBIA/TNFAIP3/S100A9/S100A8/JUN/FOS/PTGS2/IL1B/JUND/IFNG
hsa04010	MAPK signaling pathway	10/105	294/8063	0.00482083	0.0341166	0.0245921	1843/3725/2353/11221/3553/1844/2316/3727/7040/2885	10	DUSP1/JUN/FOS/DUSP10/IL1B/DUSP2/FLNA/JUND/TGFB1/GRB2
hsa04064	NF-kappa B signaling pathway	8/105	104/8063	5.8e-05	0.00177818	0.00128175	3576/4792/7128/9560/5743/3553/597/6351	8	CXCL8/NFKBIA/TNFAIP3/CCL4L2/PTGS2/IL1B/BCL2A1/CCL4
hsa04210	Apoptosis	8/105	136/8063	0.000376031	0.00601073	0.00433268	4792/3725/2353/4170/5366/597/54205/7846	8	NFKBIA/JUN/FOS/MCL1/PMAIP1/BCL2A1/CYCS/TUBA1A
hsa05164	Influenza A	8/105	171/8063	0.00168794	0.0155134	0.0111824	3576/4792/3553/3337/54205/3117/3458/293	8	CXCL8/NFKBIA/IL1B/DNAJB1/CYCS/HLA-DQA1/IFNG/SLC25A6
hsa04620	Toll-like receptor signaling pathway	7/105	104/8063	0.000392004	0.00601073	0.00433268	3576/4792/9560/3725/2353/3553/6351	7	CXCL8/NFKBIA/CCL4L2/JUN/FOS/IL1B/CCL4
hsa04660	T cell receptor signaling pathway	6/105	104/8063	0.00228647	0.0178704	0.0128814	4792/3725/2353/926/3458/2885	6	NFKBIA/JUN/FOS/CD8B/IFNG/GRB2
hsa04658	Th1 and Th2 cell differentiation	5/105	92/8063	0.00683396	0.0449089	0.0323714	4792/3725/2353/3117/3458	5	NFKBIA/JUN/FOS/HLA-DQA1/IFNG
