# Supplementary material for: Single-Cell Transcriptome Analysis of Chronic Antibody-Mediated Rejection After Renal Transplantation
Source: Front Immunol. 2022 Jan 17;12:767618. doi: 10.3389/fimmu.2021.767618 (PMC8801944; doi:10.3389/fimmu.2021.767618)
Supplement: Supplementary Table 6 — GO and KEGG enrichment in CD8_MAI T subsets. [file Table_6.xlsx]

## Sheet: CD8_MAIT.down_GO
ONTOLOGY	ID	Description	GeneRatio	BgRatio	pvalue	p.adjust	qvalue	geneID	Count
BP	GO:0002429	immune response-activating cell surface receptor signaling pathway	12/117	473/18670	4.20017e-05	0.0142358	0.0131291	IGKC/IGHE/TRAC/TRBC2/TRBC1/ICAM2/IGHM/PSMA7/ACTG1/ICAM3/CD247/PSMC1	12
BP	GO:0002757	immune response-activating signal transduction	12/117	473/18670	4.20017e-05	0.0142358	0.0131291	IGKC/IGHE/TRAC/TRBC2/TRBC1/ICAM2/IGHM/PSMA7/ACTG1/ICAM3/CD247/PSMC1	12
CC	GO:0098802	plasma membrane signaling receptor complex	10/119	295/19717	1.22114e-05	0.000781527	0.000671624	TRAC/TRBC2/TRAV13-1/TRAV12-2/TRBV5-1/TRBC1/TRBV20-1/TRBV24-1/TRAV13-2/CD247	10
BP	GO:0002449	lymphocyte mediated immunity	9/117	352/18670	0.000375872	0.0384324	0.0354445	IGKC/IGHE/TRBC2/PRDX1/TRBC1/HLA-B/CD27/IGHM/PRF1	9
BP	GO:0042113	B cell activation	8/117	310/18670	0.000752278	0.046566	0.0429458	IGKC/IGHE/TRBC2/TRBC1/CD27/IGHM/XBP1/ATM	8
BP	GO:0045047	protein targeting to ER	6/117	118/18670	9.91298e-05	0.0213142	0.0196572	RPS23/RPS26/RPL30/RPS10/RPL22/SPCS3	6
BP	GO:0098869	cellular oxidant detoxification	5/117	102/18670	0.000455311	0.0384324	0.0354445	PRDX1/HBA1/HBA2/HBB/MGST3	5
BP	GO:0006613	cotranslational protein targeting to membrane	5/117	109/18670	0.000616847	0.0441004	0.0406719	RPS23/RPS26/RPL30/RPS10/RPL22	5

## Sheet: CD8_MAIT.up_GO
ONTOLOGY	ID	Description	GeneRatio	BgRatio	pvalue	p.adjust	qvalue	geneID	Count
BP	GO:0006614	SRP-dependent cotranslational protein targeting to membrane	34/308	105/18670	5.93527e-35	2.28567e-31	1.88804e-31	RPL10/RPL13/RPS15A/RPS12/RPL9/RPS29/RPL18A/RPL26/RPS2/RPL37/RPL36/RPS27A/RPS9/RPL38/RPL41/RPL27A/RPS3/RPL12/RPL11/RPSA/RPL29/RPL28/RPS16/RPL27/RPS7/RPL19/RPL7A/RPS4Y1/RPS21/RPL37A/RPL18/RPS20/ZFAND2B/RPL35A	34
BP	GO:0045047	protein targeting to ER	34/308	118/18670	5.46927e-33	7.02072e-30	5.79935e-30	RPL10/RPL13/RPS15A/RPS12/RPL9/RPS29/RPL18A/RPL26/RPS2/RPL37/RPL36/RPS27A/RPS9/RPL38/RPL41/RPL27A/RPS3/RPL12/RPL11/RPSA/RPL29/RPL28/RPS16/RPL27/RPS7/RPL19/RPL7A/RPS4Y1/RPS21/RPL37A/RPL18/RPS20/ZFAND2B/RPL35A	34
BP	GO:0042119	neutrophil activation	30/308	498/18670	1.06123e-09	2.27044e-07	1.87546e-07	CXCL8/S100A9/EEF1A1/FCGR3B/FPR1/MNDA/C5AR1/DDX3X/FTL/SDCBP/YPEL5/DPP7/PLAUR/MME/IQGAP1/GCA/CXCR2/DEGS1/RHOA/CST3/CTSS/PSEN1/GPI/COTL1/KCNAB2/FCGR2A/SLC2A3/ILF2/UNC13D/TOM1	30
BP	GO:0043312	neutrophil degranulation	29/308	485/18670	2.42323e-09	4.9115e-07	4.05706e-07	S100A9/EEF1A1/FCGR3B/FPR1/MNDA/C5AR1/DDX3X/FTL/SDCBP/YPEL5/DPP7/PLAUR/MME/IQGAP1/GCA/CXCR2/DEGS1/RHOA/CST3/CTSS/PSEN1/GPI/COTL1/KCNAB2/FCGR2A/SLC2A3/ILF2/UNC13D/TOM1	29
BP	GO:0002283	neutrophil activation involved in immune response	29/308	488/18670	2.78692e-09	5.32328e-07	4.3972e-07	S100A9/EEF1A1/FCGR3B/FPR1/MNDA/C5AR1/DDX3X/FTL/SDCBP/YPEL5/DPP7/PLAUR/MME/IQGAP1/GCA/CXCR2/DEGS1/RHOA/CST3/CTSS/PSEN1/GPI/COTL1/KCNAB2/FCGR2A/SLC2A3/ILF2/UNC13D/TOM1	29
BP	GO:0002446	neutrophil mediated immunity	29/308	499/18670	4.60804e-09	8.06616e-07	6.66292e-07	S100A9/EEF1A1/FCGR3B/FPR1/MNDA/C5AR1/DDX3X/FTL/SDCBP/YPEL5/DPP7/PLAUR/MME/IQGAP1/GCA/CXCR2/DEGS1/RHOA/CST3/CTSS/PSEN1/GPI/COTL1/KCNAB2/FCGR2A/SLC2A3/ILF2/UNC13D/TOM1	29
BP	GO:0042110	T cell activation	20/308	464/18670	9.55675e-05	0.00518353	0.00428177	NFKBIZ/ZFP36L1/MSN/DUSP10/CD7/TGFB1/IL23R/RPS3/SELENOK/KIF13B/TNFSF13B/BCL6/GATA3/CAMK4/RHOA/PSEN1/RHOH/ZBTB16/PIK3CD/RUNX2	20
BP	GO:0006470	protein dephosphorylation	13/308	321/18670	0.00272372	0.0456046	0.0376709	DUSP1/PPP1R15A/DUSP2/PPP1R15B/DUSP10/TGFB1/PPP2CA/CYCS/PPP3R1/PPP6C/CDC14A/EIF2AK2/PPP6R1	13
BP	GO:0030595	leukocyte chemotaxis	11/308	224/18670	0.00128336	0.0273052	0.022555	CXCL8/CXCR4/DUSP1/S100A9/CCL3L1/C5AR1/CSF3R/CXCR2/SBDS/PIK3CD/LYST	11
BP	GO:0038066	p38MAPK cascade	7/308	53/18670	2.49872e-05	0.00178195	0.00147195	ZFP36/DUSP1/ZFP36L1/DUSP10/PER1/GADD45B/MAPKAPK2	7
BP	GO:0030593	neutrophil chemotaxis	7/308	104/18670	0.00168578	0.032954	0.0272211	CXCL8/S100A9/CCL3L1/C5AR1/CSF3R/CXCR2/PIK3CD	7
BP	GO:1905897	regulation of response to endoplasmic reticulum stress	6/308	84/18670	0.00265681	0.0446785	0.0369059	PPP1R15A/PPP1R15B/PMAIP1/DERL2/RACK1/ATF6	6
BP	GO:0006984	ER-nucleus signaling pathway	5/308	46/18670	0.000931741	0.0231994	0.0191635	CXCL8/PPP1R15A/PPP1R15B/ATF6/ATF4	5
BP	GO:0035065	regulation of histone acetylation	5/308	53/18670	0.00177601	0.0337479	0.0278769	TGFB1/KAT7/GATA3/TAF7/CTBP1	5

## Sheet: CD8_MAIT.down_KEGG
ID	Description	GeneRatio	BgRatio	pvalue	p.adjust	qvalue	geneID	Count	GeneName
hsa04650	Natural killer cell mediated cytotoxicity	6/55	131/8063	0.000247544	0.0181818	0.0168475	3106/3384/5551/10870/919/6452	6	HLA-B/ICAM2/PRF1/HCST/CD247/SH3BP2
hsa05012	Parkinson disease	8/55	249/8063	0.000256082	0.0181818	0.0168475	7314/10376/5688/7494/805/4726/515/5700	8	UBB/TUBA1B/PSMA7/XBP1/CALM2/NDUFS6/ATP5PB/PSMC1

## Sheet: CD8_MAIT.up_KEGG
ID	Description	GeneRatio	BgRatio	pvalue	p.adjust	qvalue	geneID	Count	GeneName
hsa04210	Apoptosis	14/183	136/8063	2.21569e-06	0.000261452	0.000208741	4792/2353/3725/4170/5366/54205/4616/7846/329/1520/330/824/468/5293	14	NFKBIA/FOS/JUN/MCL1/PMAIP1/CYCS/GADD45B/TUBA1A/BIRC2/CTSS/BIRC3/CAPN2/ATF4/PIK3CD
hsa04668	TNF signaling pathway	12/183	112/8063	7.95933e-06	0.000626134	0.000499902	4792/7128/2353/3725/3726/5743/329/9530/83737/330/468/5293	12	NFKBIA/TNFAIP3/FOS/JUN/JUNB/PTGS2/BIRC2/BAG4/ITCH/BIRC3/ATF4/PIK3CD
hsa05202	Transcriptional misregulation in cancer	12/183	192/8063	0.00137391	0.0202652	0.0161796	3576/64332/8464/4616/221037/604/1668/329/1655/330/7704/860	12	CXCL8/NFKBIZ/SUPT3H/GADD45B/JMJD1C/BCL6/DEFA3/BIRC2/DDX5/BIRC3/ZBTB16/RUNX2
hsa04657	IL-17 signaling pathway	9/183	94/8063	0.000265487	0.00895071	0.0071462	3576/4792/7128/2353/3725/6280/2354/5743/3727	9	CXCL8/NFKBIA/TNFAIP3/FOS/JUN/S100A9/FOSB/PTGS2/JUND
hsa04064	NF-kappa B signaling pathway	9/183	104/8063	0.000564718	0.0113844	0.00908922	3576/4792/7128/9560/5743/4616/10673/329/330	9	CXCL8/NFKBIA/TNFAIP3/CCL4L2/PTGS2/GADD45B/TNFSF13B/BIRC2/BIRC3
hsa04659	Th17 cell differentiation	9/183	107/8063	0.000695294	0.0119352	0.00952896	4792/2353/3725/7040/149233/5534/6776/2625/3122	9	NFKBIA/FOS/JUN/TGFB1/IL23R/PPP3R1/STAT5A/GATA3/HLA-DRA
hsa04928	Parathyroid hormone synthesis, secretion and action	8/183	106/8063	0.00274136	0.0340506	0.0271858	2353/4929/3727/2625/9138/387/468/860	8	FOS/NR4A2/JUND/GATA3/ARHGEF1/RHOA/ATF4/RUNX2
