# Supplementary material for: Single-Cell Transcriptome Analysis of Chronic Antibody-Mediated Rejection After Renal Transplantation
Source: Front Immunol. 2022 Jan 17;12:767618. doi: 10.3389/fimmu.2021.767618 (PMC8801944; doi:10.3389/fimmu.2021.767618)
Supplement: Supplementary Table 7 — GO and KEGG enrichment in γδ T cell subsets. [file Table_7.xlsx]

## Sheet: γδ_T.down_GO
ONTOLOGY	ID	Description	GeneRatio	BgRatio	pvalue	p.adjust	qvalue	geneID	Count
BP	GO:0002429	immune response-activating cell surface receptor signaling pathway	18/135	473/18670	9.25415e-09	1.08088e-05	9.49281e-06	IGKC/IGHE/TRAC/TRBC2/ICAM2/TRBC1/IGHM/CD247/ICAM3/NCR3/TRDC/ACTG1/PSMD7/SLA2/PSMA4/CD47/FCGR3A/LPXN	18
BP	GO:0002757	immune response-activating signal transduction	18/135	473/18670	9.25415e-09	1.08088e-05	9.49281e-06	IGKC/IGHE/TRAC/TRBC2/ICAM2/TRBC1/IGHM/CD247/ICAM3/NCR3/TRDC/ACTG1/PSMD7/SLA2/PSMA4/CD47/FCGR3A/LPXN	18
BP	GO:0051249	regulation of lymphocyte activation	17/135	485/18670	8.12143e-08	4.57492e-05	4.01789e-05	IGKC/IGHE/TRBC2/TRBC1/ID2/CD2/PRELID1/IGHM/TRDC/XBP1/HMGB1/SLA2/ATM/CD47/TYROBP/IL7R/PRDX2	17
BP	GO:0002449	lymphocyte mediated immunity	15/135	352/18670	3.9906e-08	3.10734e-05	2.72901e-05	IGKC/IGHE/TRBC2/GZMB/KLRD1/TRBC1/PRDX1/IGHM/SH2D1B/NCR3/PRF1/TRDC/HMGB1/SLA2/IL7R	15
BP	GO:0042113	B cell activation	12/135	310/18670	2.65741e-06	0.000840331	0.000738016	IGKC/IGHE/TRBC2/TRBC1/ID2/IGHM/TRDC/XBP1/SLA2/ATM/TYROBP/IL7R	12
BP	GO:0032635	interleukin-6 production	6/135	161/18670	0.00112701	0.0350302	0.0307651	XBP1/HMGB1/SPON2/CD47/MBP/TYROBP	6
MF	GO:0016209	antioxidant activity	6/130	86/17696	4.06894e-05	0.0018867	0.00168978	PRDX1/HBA2/HBA1/HBB/ALOX5AP/PRDX2	6
BP	GO:0002228	natural killer cell mediated immunity	5/135	64/18670	9.93685e-05	0.0074879	0.00657621	GZMB/KLRD1/PRDX1/SH2D1B/NCR3	5
BP	GO:0070498	interleukin-1-mediated signaling pathway	5/135	100/18670	0.000797368	0.0273919	0.0240568	UBB/PSMD7/SQSTM1/PSMA4/RBX1	5

## Sheet: γδ_T.up_GO
ONTOLOGY	ID	Description	GeneRatio	BgRatio	pvalue	p.adjust	qvalue	geneID	Count
BP	GO:0006614	SRP-dependent cotranslational protein targeting to membrane	26/188	105/18670	3.06677e-29	1.0335e-25	8.09305e-26	RPS29/RPL13A/RPS12/RPL18A/RPL37/RPL41/RPS27A/RPL9/RPL10/RPS19/RPS15A/RPL27/RPS20/RPS3/RPL38/RPL13/RPL26/RPS13/RPL12/UBA52/RPS5/RPL11/RPL28/RPL7A/RPS9/SRP14	26
BP	GO:0042119	neutrophil activation	23/188	498/18670	1.24245e-09	2.42955e-07	1.90251e-07	CXCL8/S100A9/S100A8/EEF1A1/FTL/FCGR3B/SELL/C5AR1/SERPINA1/YPEL5/FPR1/PLAUR/NRAS/CTSS/LAMP1/ARHGAP9/SRP14/CD55/ITGAX/COTL1/DEGS1/NPC2/RAC1	23
BP	GO:0043312	neutrophil degranulation	22/188	485/18670	4.06747e-09	6.85369e-07	5.36692e-07	S100A9/S100A8/EEF1A1/FTL/FCGR3B/SELL/C5AR1/SERPINA1/YPEL5/FPR1/PLAUR/NRAS/CTSS/LAMP1/ARHGAP9/SRP14/CD55/ITGAX/COTL1/DEGS1/NPC2/RAC1	22
BP	GO:0002283	neutrophil activation involved in immune response	22/188	488/18670	4.55245e-09	7.3056e-07	5.7208e-07	S100A9/S100A8/EEF1A1/FTL/FCGR3B/SELL/C5AR1/SERPINA1/YPEL5/FPR1/PLAUR/NRAS/CTSS/LAMP1/ARHGAP9/SRP14/CD55/ITGAX/COTL1/DEGS1/NPC2/RAC1	22
BP	GO:0002446	neutrophil mediated immunity	22/188	499/18670	6.82998e-09	1.00074e-06	7.8365e-07	S100A9/S100A8/EEF1A1/FTL/FCGR3B/SELL/C5AR1/SERPINA1/YPEL5/FPR1/PLAUR/NRAS/CTSS/LAMP1/ARHGAP9/SRP14/CD55/ITGAX/COTL1/DEGS1/NPC2/RAC1	22
BP	GO:2001233	regulation of apoptotic signaling pathway	20/188	406/18670	5.43267e-09	8.32187e-07	6.51661e-07	S100A9/G0S2/TNFAIP3/S100A8/PTGS2/MCL1/PMAIP1/IL1B/RPS3/BCL2A1/RPL26/NR4A2/PLAUR/RPL11/SOD2/BAX/IVNS1ABP/RELA/RBCK1/TAF9	20
BP	GO:0042110	T cell activation	17/188	464/18670	4.85397e-06	0.000314575	0.000246334	NFKBIZ/DUSP10/ZBTB1/IL1B/RPS3/CD8A/RIPK2/ITPKB/GRB2/TGFB1/BAX/BTN3A1/CD55/TIGIT/RAC1/GATA3/CD8B	17
BP	GO:0043406	positive regulation of MAP kinase activity	11/188	258/18670	6.35507e-05	0.0024337	0.00190576	CXCR4/RPS27A/IL1B/RPS3/C5AR1/FPR1/UBA52/RIPK2/ZEB2/TGFB1/MAPKAPK2	11
BP	GO:0007249	I-kappaB kinase/NF-kappaB signaling	11/188	269/18670	9.22565e-05	0.00323859	0.00253604	NFKBIA/TNFAIP3/RPS27A/IL1B/UBA52/FLNA/RIPK2/PIM2/BIRC3/RELA/RBCK1	11
BP	GO:0034976	response to endoplasmic reticulum stress	9/188	285/18670	0.00245615	0.0332934	0.0260711	CXCL8/PPP1R15A/PMAIP1/JUN/ATF4/UBXN1/BAX/DNAJB9/BFAR	9
BP	GO:0000187	activation of MAPK activity	8/188	152/18670	0.000155325	0.00470074	0.00368101	CXCR4/RPS27A/IL1B/C5AR1/FPR1/UBA52/RIPK2/MAPKAPK2	8
BP	GO:0030217	T cell differentiation	8/188	240/18670	0.00304863	0.0383354	0.0300193	NFKBIZ/DUSP10/ZBTB1/CD8A/RIPK2/ITPKB/TGFB1/GATA3	8
BP	GO:0042098	T cell proliferation	7/188	184/18670	0.00265753	0.0349839	0.0273949	IL1B/RPS3/RIPK2/TGFB1/BAX/BTN3A1/CD55	7
BP	GO:0032623	interleukin-2 production	6/188	62/18670	3.70473e-05	0.00162142	0.00126969	ZFP36/TNFAIP3/IL1B/RPS3/RIPK2/GATA3	6
BP	GO:0038066	p38MAPK cascade	5/188	53/18670	0.000190379	0.00545535	0.00427193	ZFP36/DUSP1/DUSP10/IL1B/MAPKAPK2	5
BP	GO:0001836	release of cytochrome c from mitochondria	5/188	59/18670	0.000316337	0.00766946	0.00600572	PMAIP1/JUN/PLAUR/SOD2/BAX	5
BP	GO:0002456	T cell mediated immunity	5/188	106/18670	0.00438166	0.0469675	0.0367788	ZBTB1/IL1B/CD8A/CD55/GATA3	5

## Sheet: γδ_T.down_KEGG
ID	Description	GeneRatio	BgRatio	pvalue	p.adjust	qvalue	geneID	Count	GeneName
hsa04650	Natural killer cell mediated cytotoxicity	11/70	131/8063	1.30827e-08	1.88392e-06	1.72141e-06	3002/10870/3824/3384/919/117157/259197/5551/2214/7305/3809	11	GZMB/HCST/KLRD1/ICAM2/CD247/SH2D1B/NCR3/PRF1/FCGR3A/TYROBP/KIR2DS4
hsa05131	Shigellosis	8/70	242/8063	0.00111009	0.0401671	0.0367024	7314/3611/71/81/472/8878/9978/831	8	UBB/ILK/ACTG1/ACTN4/ATM/SQSTM1/RBX1/CAST

## Sheet: γδ_T.up_KEGG
ID	Description	GeneRatio	BgRatio	pvalue	p.adjust	qvalue	geneID	Count	GeneName
hsa04010	MAPK signaling pathway	15/134	294/8063	0.000102072	0.00124187	0.000823736	1843/11221/2353/3725/3553/468/3727/4893/2316/1844/2885/7040/5970/9261/5879	15	DUSP1/DUSP10/FOS/JUN/IL1B/ATF4/JUND/NRAS/FLNA/DUSP2/GRB2/TGFB1/RELA/MAPKAPK2/RAC1
hsa04210	Apoptosis	14/134	136/8063	4.69723e-08	5.14347e-06	3.41167e-06	4792/4170/5366/2353/3725/597/468/4893/1520/7846/581/330/54205/5970	14	NFKBIA/MCL1/PMAIP1/FOS/JUN/BCL2A1/ATF4/NRAS/CTSS/TUBA1A/BAX/BIRC3/CYCS/RELA
hsa04657	IL-17 signaling pathway	11/134	94/8063	3.77715e-07	1.7846e-05	1.18373e-05	3576/4792/6280/7128/6279/5743/2353/3725/3553/3727/5970	11	CXCL8/NFKBIA/S100A9/TNFAIP3/S100A8/PTGS2/FOS/JUN/IL1B/JUND/RELA
hsa04062	Chemokine signaling pathway	10/134	192/8063	0.00130923	0.00868854	0.00576313	3576/4792/7852/9560/6349/4893/2885/2783/5970/5879	10	CXCL8/NFKBIA/CXCR4/CCL4L2/CCL3L1/NRAS/GRB2/GNB2/RELA/RAC1
hsa04064	NF-kappa B signaling pathway	9/134	104/8063	5.34474e-05	0.000780332	0.000517596	3576/4792/7128/9560/5743/3553/597/330/5970	9	CXCL8/NFKBIA/TNFAIP3/CCL4L2/PTGS2/IL1B/BCL2A1/BIRC3/RELA
hsa04660	T cell receptor signaling pathway	8/134	104/8063	0.000318618	0.00268375	0.00178013	4792/2353/3725/4893/925/2885/5970/926	8	NFKBIA/FOS/JUN/NRAS/CD8A/GRB2/RELA/CD8B
hsa04662	B cell receptor signaling pathway	7/134	82/8063	0.000403569	0.00315649	0.00209371	4792/2353/3725/4893/2885/5970/5879	7	NFKBIA/FOS/JUN/NRAS/GRB2/RELA/RAC1
hsa04658	Th1 and Th2 cell differentiation	6/134	92/8063	0.00417546	0.0212657	0.0141056	4792/2353/3725/3117/5970/2625	6	NFKBIA/FOS/JUN/HLA-DQA1/RELA/GATA3
hsa05120	Epithelial cell signaling in Helicobacter pylori infection	5/134	70/8063	0.00600224	0.0279679	0.0185512	3576/4792/3725/5970/5879	5	CXCL8/NFKBIA/JUN/RELA/RAC1
