# Supplementary material for: Single-Cell Transcriptome Analysis of Chronic Antibody-Mediated Rejection After Renal Transplantation
Source: Front Immunol. 2022 Jan 17;12:767618. doi: 10.3389/fimmu.2021.767618 (PMC8801944; doi:10.3389/fimmu.2021.767618)
Supplement: Supplementary Table 9 — DEGs in each B cell subsets from cABMR and control subjects shown in heatmap. [file Table_9.xlsx]

## Sheet: Naive B cells
gene_id	p_val	avg_logFC	pct.1	pct.2	p_val_adj
MT-ND6	2.44e-64	2.55477	0.932	0.057	5.08e-60
CXCL8	1.86e-63	2.44999	0.879	0.02	3.87e-59
CD69	3.8e-30	1.80359	0.833	0.27	7.91e-26
HLA-DQA2	1.86e-36	1.72911	0.659	0.053	3.87e-32
HLA-DRB6	4.78e-37	1.71808	0.545	0	9.94e-33
CD83	5.74e-37	1.58594	0.621	0.029	1.19e-32
CXCR4	1.27e-30	1.35467	0.894	0.34	2.64e-26
NFKBIA	2.45e-23	1.12908	0.833	0.311	5.09e-19
ZFP36	1.87e-17	1.08137	0.545	0.135	3.89e-13
S100A9	6.73e-25	0.994103	0.78	0.184	1.4e-20
PAXBP1	2.58e-22	0.903434	0.97	0.635	5.37e-18
TNFAIP3	4.47e-12	0.830179	0.326	0.053	9.29e-08
NFKBIZ	1.32e-12	0.810674	0.432	0.102	2.75e-08
S100A8	1.51e-16	0.798832	0.705	0.234	3.15e-12
RGS2	1.77e-10	0.778663	0.364	0.086	3.67e-06
IRF1	5.4e-12	0.778476	0.485	0.139	1.12e-07
ZBTB1	8.07e-09	0.753193	0.53	0.242	0.000167703
BCL2A1	5.88e-11	0.745169	0.28	0.041	1.22e-06
GPR183	1.13e-06	0.711754	0.371	0.152	0.0234889
RIPK2	2.38e-08	0.698175	0.212	0.033	0.000494015
LY9	1.56e-08	0.657282	0.318	0.086	0.000323334
FOS	6.02e-10	0.640217	0.364	0.09	1.25e-05
KLF2	6.28e-09	0.626712	0.288	0.061	0.000130537
BCAS2	0.000223604	0.575657	0.197	0.07	1
RPL30	5.23e-24	-0.732362	0.97	0.975	1.09e-19
RPS23	1.37e-20	-0.784908	0.909	0.943	2.84e-16
IGKC	1.27e-20	-0.78712	0.856	1	2.63e-16
HLA-DQB1	2.65e-14	-0.85723	0.5	0.762	5.5e-10
PCBP1	3.69e-08	-0.936808	0.015	0.23	0.000767522
TRBC2	1.36e-24	-1.05911	0.606	0.889	2.83e-20
TRBC1	2.05e-17	-1.13315	0.288	0.66	4.26e-13
RPS26	1.22e-27	-1.27348	0.545	0.889	2.53e-23
TRAC	1.23e-37	-1.60793	0.386	0.893	2.56e-33
IGHE	3.36e-41	-1.75034	0.462	0.922	6.99e-37

## Sheet: Plasma cells
gene_id	p_val	avg_logFC	pct.1	pct.2	p_val_adj
MT-ND6	1.37089e-44	2.74417	0.981	0.063	2.84898e-40
CXCL8	7.36311e-40	2.33776	0.925	0.058	1.5302e-35
CD69	1.57545e-20	2.11944	0.698	0.111	3.2741e-16
CD83	1.99546e-18	1.50627	0.396	0.005	4.14697e-14
NFKBIA	4.44923e-12	1.47507	0.792	0.342	9.24639e-08
CXCR4	7.87677e-20	1.46268	0.811	0.189	1.63695e-15
HLA-DQA2	9.31378e-19	1.43284	0.547	0.047	1.93559e-14
S100A9	2.94198e-17	1.29736	0.792	0.2	6.11403e-13
TNFAIP3	1.58187e-07	1.00354	0.377	0.089	0.00328744
MYC	5.0847e-14	0.994876	0.472	0.053	1.0567e-09
S100A8	1.34692e-12	0.939559	0.811	0.268	2.79918e-08
ZFP36	1.28788e-08	0.914483	0.642	0.242	0.000267647
SOD2	2.82807e-10	0.909807	0.358	0.047	5.87729e-06
IGKV3-15	0.0221037	0.845563	0.189	0.079	1
PPP1R15A	4.07739e-05	0.759767	0.472	0.205	0.847364
FCGR3B	7.44243e-14	0.752705	0.415	0.032	1.54669e-09
NAMPT	4.83677e-07	0.73092	0.358	0.079	0.0100518
FOS	1.35149e-06	0.720479	0.34	0.079	0.0280866
CD86	0.00311868	-0.697718	0.019	0.184	1
PRDX1	0.00252311	-0.763142	0.038	0.211	1
RPS23	1.51438e-12	-0.796122	0.925	0.968	3.14718e-08
ICAM3	0.000649679	-0.848248	0	0.189	1
AIM2	0.000909132	-0.855324	0.208	0.421	1
RPL30	1.69532e-14	-0.858551	0.943	0.989	3.52322e-10
TRBC1	4.66185e-07	-0.861589	0.358	0.684	0.00968826
RPS26	1.83735e-15	-1.34925	0.491	0.9	3.81837e-11
TRBC2	1.17087e-18	-1.39058	0.528	0.921	2.43329e-14
IGHE	7.79328e-20	-1.44829	0.509	0.984	1.6196e-15
