# Supplementary material for: Single-Cell Transcriptome Analysis of Chronic Antibody-Mediated Rejection After Renal Transplantation
Source: Front Immunol. 2022 Jan 17;12:767618. doi: 10.3389/fimmu.2021.767618 (PMC8801944; doi:10.3389/fimmu.2021.767618)
Supplement: Supplementary Table 10 — GO and KEGG enrichment in Naive B cell subsets. [file Table_10.xlsx]

## Sheet: Naive_B_cells.down_GO
ONTOLOGY	ID	Description	GeneRatio	BgRatio	pvalue	p.adjust	qvalue	geneID	Count
BP	GO:0042113	B cell activation	8/74	310/18670	3.0737e-05	0.00232833	0.00217383	IGHE/TRBC2/IGKC/MS4A1/TRBC1/CXCR5/CD180/IGHG3	8
BP	GO:0050853	B cell receptor signaling pathway	7/74	129/18670	7.81991e-07	0.000236943	0.000221221	IGHE/TRBC2/IGKC/MS4A1/TRBC1/STAP1/IGHG3	7
BP	GO:0019724	B cell mediated immunity	7/74	221/18670	2.71938e-05	0.00219726	0.00205146	IGHE/TRBC2/IGKC/TRBC1/HLA-DQB1/IGLV2-14/IGHG3	7
BP	GO:0050852	T cell receptor signaling pathway	6/74	202/18670	0.000149668	0.00954723	0.00891373	TRAC/TRBC1/HLA-DQB1/HLA-DRB1/HLA-DPB1/HLA-DRB5	6
BP	GO:0034341	response to interferon-gamma	5/74	199/18670	0.00116166	0.0414098	0.0386621	HLA-DQB1/HLA-DRB1/GAPDH/HLA-DPB1/HLA-DRB5	5
BP	GO:0000956	nuclear-transcribed mRNA catabolic process	5/74	207/18670	0.00138327	0.0447588	0.0417889	RPS26/RPL30/RPS23/LSM5/RPS10	5

## Sheet: Naive_B_cells.up_GO
ONTOLOGY	ID	Description	GeneRatio	BgRatio	pvalue	p.adjust	qvalue	geneID	Count
BP	GO:0042119	neutrophil activation	34/353	498/18670	1.07872e-10	8.87138e-08	7.14225e-08	CXCL8/S100A9/S100A8/S100A11/YPEL5/FCGR3B/FPR1/TYROBP/CTSH/FCER1G/SERPINA1/RAB5C/HBB/DEGS1/SLC2A3/C5AR1/FCGR2A/RAP1A/DDX3X/SDCBP/FGL2/TNFRSF1B/RHOA/TMC6/CSTB/SLC44A2/LPCAT1/EEF2/LAMTOR1/STXBP3/NPC2/PECAM1/SRP14/IMPDH2	34
BP	GO:0043312	neutrophil degranulation	33/353	485/18670	2.25121e-10	1.54283e-07	1.24211e-07	S100A9/S100A8/S100A11/YPEL5/FCGR3B/FPR1/TYROBP/CTSH/FCER1G/SERPINA1/RAB5C/HBB/DEGS1/SLC2A3/C5AR1/FCGR2A/RAP1A/DDX3X/SDCBP/FGL2/TNFRSF1B/RHOA/TMC6/CSTB/SLC44A2/LPCAT1/EEF2/LAMTOR1/STXBP3/NPC2/PECAM1/SRP14/IMPDH2	33
BP	GO:0002283	neutrophil activation involved in immune response	33/353	488/18670	2.64e-10	1.55081e-07	1.24854e-07	S100A9/S100A8/S100A11/YPEL5/FCGR3B/FPR1/TYROBP/CTSH/FCER1G/SERPINA1/RAB5C/HBB/DEGS1/SLC2A3/C5AR1/FCGR2A/RAP1A/DDX3X/SDCBP/FGL2/TNFRSF1B/RHOA/TMC6/CSTB/SLC44A2/LPCAT1/EEF2/LAMTOR1/STXBP3/NPC2/PECAM1/SRP14/IMPDH2	33
BP	GO:0002446	neutrophil mediated immunity	33/353	499/18670	4.6814e-10	2.40624e-07	1.93724e-07	S100A9/S100A8/S100A11/YPEL5/FCGR3B/FPR1/TYROBP/CTSH/FCER1G/SERPINA1/RAB5C/HBB/DEGS1/SLC2A3/C5AR1/FCGR2A/RAP1A/DDX3X/SDCBP/FGL2/TNFRSF1B/RHOA/TMC6/CSTB/SLC44A2/LPCAT1/EEF2/LAMTOR1/STXBP3/NPC2/PECAM1/SRP14/IMPDH2	33
BP	GO:0042110	T cell activation	25/353	464/18670	2.91242e-06	0.000173564	0.000139734	CD83/NFKBIZ/IRF1/ZBTB1/LY9/RIPK2/PELI1/GPR183/FCER1G/SELENOK/HES1/DUSP10/MSN/MAP3K8/FGL2/TNFRSF1B/RHOA/RIPOR2/PRNP/NFKBID/RUNX3/RHOH/GPR18/ATG5/BAX	25
BP	GO:0016570	histone modification	24/353	454/18670	6.36653e-06	0.000331382	0.000266792	PAXBP1/PER1/TADA2B/SNW1/PRDM2/KANSL2/DPY30/EP400/TAF9/KDM6B/ATRX/UIMC1/PRMT1/GTF2B/ING3/PWP1/UBE2E1/WAC/HDAC9/ATG5/EP300/UBE2N/BRMS1/RSF1	24
BP	GO:0007159	leukocyte cell-cell adhesion	20/353	337/18670	7.12715e-06	0.000361813	0.000291292	CD83/S100A9/S100A8/NFKBIZ/IRF1/ZBTB1/RIPK2/PELI1/SELENOK/HES1/DUSP10/MSN/MAP3K8/FGL2/RHOA/RIPOR2/PRNP/NFKBID/RUNX3/PECAM1	20
BP	GO:0016049	cell growth	19/353	484/18670	0.0022812	0.0267245	0.0215156	CXCR4/S100A9/S100A8/RGS2/CDKN1A/EAF2/SGK1/PPP2CA/RAB21/DDX3X/SDCBP/TAF9/IP6K2/ZNF639/RHOA/ZEB2/LAMTOR1/CDKN1B/RBBP7	19
BP	GO:0030595	leukocyte chemotaxis	18/353	224/18670	2.81932e-07	4.14037e-05	3.33336e-05	CXCL8/CXCR4/S100A9/S100A8/DUSP1/PDE4B/CSF3R/CCL3L1/IL1RN/GPR183/FCER1G/SBDS/C5AR1/RIPOR2/C1QBP/SWAP70/CNR2/GPR18	18
BP	GO:0030217	T cell differentiation	16/353	240/18670	1.42928e-05	0.000618653	0.000498071	CD83/NFKBIZ/IRF1/ZBTB1/LY9/RIPK2/GPR183/FCER1G/DUSP10/FGL2/RHOA/NFKBID/RUNX3/RHOH/GPR18/ATG5	16
BP	GO:0032623	interleukin-2 production	7/353	62/18670	0.000163858	0.00376415	0.00303048	CD83/ZFP36/TNFAIP3/PDE4B/RIPK2/FCER1G/PRNP	7
BP	GO:0038066	p38MAPK cascade	6/353	53/18670	0.00047527	0.00841662	0.00677613	ZFP36/DUSP1/PER1/GADD45B/DUSP10/PRMT1	6

## Sheet: Naive_B_cells.down_KEGG
ID	Description	GeneRatio	BgRatio	pvalue	p.adjust	qvalue	geneID	Count	GeneName
hsa04640	Hematopoietic cell lineage	6/34	99/8063	2.99596e-06	0.000254656	0.000179757	931/3119/3123/3115/3127/951	6	MS4A1/HLA-DQB1/HLA-DRB1/HLA-DPB1/HLA-DRB5/CD37
hsa05323	Rheumatoid arthritis	5/34	93/8063	3.91348e-05	0.000554409	0.000391348	3119/3123/4050/3115/3127	5	HLA-DQB1/HLA-DRB1/LTB/HLA-DPB1/HLA-DRB5
hsa04514	Cell adhesion molecules	5/34	149/8063	0.000363851	0.00226049	0.00159564	3119/3123/3385/3115/3127	5	HLA-DQB1/HLA-DRB1/ICAM3/HLA-DPB1/HLA-DRB5
hsa03040	Spliceosome	5/34	151/8063	0.000386951	0.00226049	0.00159564	5093/51362/58517/8683/23658	5	PCBP1/CDC40/RBM25/SRSF9/LSM5
hsa04145	Phagosome	5/34	152/8063	0.00039891	0.00226049	0.00159564	3119/3123/3115/3127/10376	5	HLA-DQB1/HLA-DRB1/HLA-DPB1/HLA-DRB5/TUBA1B
hsa05168	Herpes simplex virus 1 infection	6/34	491/8063	0.0154751	0.048718	0.0343892	3119/3123/5499/3115/3127/8683	6	HLA-DQB1/HLA-DRB1/PPP1CA/HLA-DPB1/HLA-DRB5/SRSF9

## Sheet: Naive_B_cells.up_KEGG
ID	Description	GeneRatio	BgRatio	pvalue	p.adjust	qvalue	geneID	Count	GeneName
hsa03040	Spliceosome	16/194	151/8063	6.02989e-07	0.00014532	0.000116155	22938/6434/9775/10286/51729/6431/10262/29896/10291/10929/6625/25949/6428/3178/11157/6432	16	SNW1/TRA2B/EIF4A3/BCAS2/WBP11/SRSF6/SF3B4/TRA2A/SF3A1/SRSF8/SNRNP70/SYF2/SRSF3/HNRNPA1/LSM6/SRSF7
hsa03010	Ribosome	15/194	158/8063	5.48123e-06	0.000440325	0.000351952	6142/6235/6210/6171/6133/200916/6134/6218/6224/6166/6154/6159/6169/9553/6158	15	RPL18A/RPS29/RPS15A/RPL41/RPL9/RPL22L1/RPL10/RPS17/RPS20/RPL36AL/RPL26/RPL29/RPL38/MRPL33/RPL28
hsa04210	Apoptosis	14/194	136/8063	4.41302e-06	0.000440325	0.000351952	4792/597/2353/4170/1512/4616/1649/5366/54205/208/8837/7846/468/581	14	NFKBIA/BCL2A1/FOS/MCL1/CTSH/GADD45B/DDIT3/PMAIP1/CYCS/AKT2/CFLAR/TUBA1A/ATF4/BAX
hsa04668	TNF signaling pathway	10/194	112/8063	0.00034678	0.00895862	0.00716063	4792/7128/3659/2353/5743/1326/208/7133/8837/468	10	NFKBIA/TNFAIP3/IRF1/FOS/PTGS2/MAP3K8/AKT2/TNFRSF1B/CFLAR/ATF4
hsa04068	FoxO signaling pathway	10/194	131/8063	0.00119148	0.0215114	0.0171941	10365/1026/6648/6446/4616/11345/3276/208/1027/2033	10	KLF2/CDKN1A/SOD2/SGK1/GADD45B/GABARAPL2/PRMT1/AKT2/CDKN1B/EP300
hsa04657	IL-17 signaling pathway	9/194	94/8063	0.000408899	0.00895862	0.00716063	3576/6280/4792/6279/7128/2353/3727/5743/2354	9	CXCL8/S100A9/NFKBIA/S100A8/TNFAIP3/FOS/JUND/PTGS2/FOSB
hsa04064	NF-kappa B signaling pathway	8/194	104/8063	0.00348642	0.0336091	0.0268638	3576/4792/7128/597/5743/4616/4791/8837	8	CXCL8/NFKBIA/TNFAIP3/BCL2A1/PTGS2/GADD45B/NFKB2/CFLAR
