# Supplementary material for: Single-Cell Transcriptome Analysis of Chronic Antibody-Mediated Rejection After Renal Transplantation
Source: Front Immunol. 2022 Jan 17;12:767618. doi: 10.3389/fimmu.2021.767618 (PMC8801944; doi:10.3389/fimmu.2021.767618)
Supplement: Supplementary Table 11 — GO and KEGG enrichment in Plasma cell subsets. [file Table_11.xlsx]

## Sheet: Plasma_cells.down_GO
ONTOLOGY	ID	Description	GeneRatio	BgRatio	pvalue	p.adjust	qvalue	geneID	Count
BP	GO:0042113	B cell activation	12/106	310/18670	1.94103e-07	9.53532e-05	8.49457e-05	IGHE/TRBC2/TRBC1/MS4A1/IGKC/HHEX/CD27/CXCR5/IGHG4/IL27RA/CD79B/GAPT	12
BP	GO:0019724	B cell mediated immunity	9/106	221/18670	4.71122e-06	0.000925755	0.000824712	IGHE/TRBC2/TRBC1/IGKC/HLA-DQB1/CD27/IGHG4/IL27RA/GAPT	9
BP	GO:0050853	B cell receptor signaling pathway	7/106	129/18670	8.82037e-06	0.00141253	0.00125835	IGHE/TRBC2/TRBC1/MS4A1/IGKC/IGHG4/CD79B	7
BP	GO:0050864	regulation of B cell activation	7/106	184/18670	8.63473e-05	0.0067869	0.00604613	IGHE/TRBC2/TRBC1/IGKC/CD27/IGHG4/IL27RA	7
BP	GO:0038061	NIK/NF-kappaB signaling	6/106	183/18670	0.000619552	0.0276686	0.0246487	TMSB4X/HMGB1/PRDX1/CD27/PSMB8/ILK	6
BP	GO:0006910	phagocytosis, recognition	5/106	84/18670	0.000116014	0.00816436	0.00727324	IGHE/TRBC2/TRBC1/IGKC/IGHG4	5
BP	GO:0060333	interferon-gamma-mediated signaling pathway	5/106	91/18670	0.000169356	0.0103995	0.00926444	HLA-DRB1/HLA-DPB1/HLA-DRB5/HLA-DPA1/HLA-DQB1	5
BP	GO:1901222	regulation of NIK/NF-kappaB signaling	5/106	117/18670	0.000543093	0.0258006	0.0229845	TMSB4X/HMGB1/PRDX1/CD27/ILK	5
BP	GO:0006911	phagocytosis, engulfment	5/106	118/18670	0.000564593	0.0258006	0.0229845	IGHE/TRBC2/TRBC1/IGKC/IGHG4	5
BP	GO:0072599	establishment of protein localization to endoplasmic reticulum	5/106	122/18670	0.000657043	0.0286909	0.0255594	RPS26/RPL30/RPS23/RPL14/SPCS3	5
BP	GO:0099024	plasma membrane invagination	5/106	127/18670	0.000788032	0.0329464	0.0293504	IGHE/TRBC2/TRBC1/IGKC/IGHG4	5
BP	GO:0002218	activation of innate immune response	5/106	142/18670	0.0012989	0.0484617	0.0431723	ICAM3/AIM2/HMGB1/ICAM2/PSMB8	5

## Sheet: Plasma_cells.up_GO
ONTOLOGY	ID	Description	GeneRatio	BgRatio	pvalue	p.adjust	qvalue	geneID	Count
BP	GO:0006979	response to oxidative stress	28/360	451/18670	6.05059e-08	3.34523e-05	2.7542e-05	SOD2/TNFAIP3/FOS/FUT8/KDM6B/SIN3A/UBQLN1/PRNP/LRRK2/AIF1/HIF1A/DUSP1/ZC3H12A/EEF2/JUN/MCL1/TXNRD1/OSER1/BTG1/ERCC6/SELENOK/PPP1R15B/NCOA7/EIF2S1/NDUFA6/ETS1/PRKCD/CCR7	28
BP	GO:0042119	neutrophil activation	28/360	498/18670	4.62613e-07	0.00011892	9.79096e-05	CXCL8/S100A9/FCGR3B/S100A8/CXCR1/ADGRG3/PLAUR/YPEL5/FCER1G/SLC2A3/FPR1/EEF1A1/TYROBP/ATP6V0A1/EEF2/AMPD3/MANBA/ITGAL/SERPINA1/DEGS1/FCGR2A/CST3/CAND1/DOK3/HUWE1/PSMD14/HSP90AB1/PRKCD	28
BP	GO:0043312	neutrophil degranulation	27/360	485/18670	9.03677e-07	0.000176992	0.000145721	S100A9/FCGR3B/S100A8/CXCR1/ADGRG3/PLAUR/YPEL5/FCER1G/SLC2A3/FPR1/EEF1A1/TYROBP/ATP6V0A1/EEF2/AMPD3/MANBA/ITGAL/SERPINA1/DEGS1/FCGR2A/CST3/CAND1/DOK3/HUWE1/PSMD14/HSP90AB1/PRKCD	27
BP	GO:0002283	neutrophil activation involved in immune response	27/360	488/18670	1.01736e-06	0.000190199	0.000156595	S100A9/FCGR3B/S100A8/CXCR1/ADGRG3/PLAUR/YPEL5/FCER1G/SLC2A3/FPR1/EEF1A1/TYROBP/ATP6V0A1/EEF2/AMPD3/MANBA/ITGAL/SERPINA1/DEGS1/FCGR2A/CST3/CAND1/DOK3/HUWE1/PSMD14/HSP90AB1/PRKCD	27
BP	GO:0002446	neutrophil mediated immunity	27/360	499/18670	1.55666e-06	0.000278371	0.000229189	S100A9/FCGR3B/S100A8/CXCR1/ADGRG3/PLAUR/YPEL5/FCER1G/SLC2A3/FPR1/EEF1A1/TYROBP/ATP6V0A1/EEF2/AMPD3/MANBA/ITGAL/SERPINA1/DEGS1/FCGR2A/CST3/CAND1/DOK3/HUWE1/PSMD14/HSP90AB1/PRKCD	27
BP	GO:0002429	immune response-activating cell surface receptor signaling pathway	25/360	473/18670	5.76513e-06	0.000740999	0.00061008	HLA-DQA2/NFKBID/PLCL2/FCER1G/PRNP/PDE4B/FPR1/ZC3H12A/WNK1/RIPK2/FCGR2A/KLHL6/FOXP1/THEMIS2/ABI1/IGHM/IGKV3-15/PDE4D/PSMD14/HSP90AB1/IGHD/NFKBIZ/PRKCD/CCR7/BLK	25
BP	GO:0042110	T cell activation	24/360	464/18670	1.2712e-05	0.00116243	0.000957051	CD83/NFKBID/IL1B/PELI1/DUSP10/FCER1G/PRNP/AIF1/RHOH/JAK3/TGFB1/ZC3H12A/IRF1/ITGAL/RIPK2/GPR183/FAM49B/FOXP1/HLA-DOA/SELENOK/NFKBIZ/SIT1/CCR7/TMEM131L	24
BP	GO:0007159	leukocyte cell-cell adhesion	23/360	337/18670	1.79423e-07	5.78602e-05	4.76375e-05	CD83/S100A9/S100A8/NFKBID/IL1B/PELI1/DUSP10/PRNP/AIF1/SELPLG/JAK3/TGFB1/ZC3H12A/IRF1/ITGAL/WNK1/RIPK2/FAM49B/SELENOK/NFKBIZ/ETS1/CCR7/TMEM131L	23
BP	GO:0050900	leukocyte migration	23/360	499/18670	0.00011251	0.00482036	0.0039687	CXCL8/CXCR4/S100A9/S100A8/IL1B/CXCR1/TREM1/SBDS/FCER1G/PDE4B/AIF1/SELPLG/DUSP1/CSF3R/TGFB1/ITGAL/WNK1/GPR183/SELENOK/IGHM/IGKV3-15/PDE4D/CCR7	23
BP	GO:0006914	autophagy	20/360	496/18670	0.0016252	0.0276217	0.0227415	S100A9/S100A8/NAMPT/PIM2/UBQLN1/MAP1LC3B2/LRRK2/IRF8/HIF1A/EEF1A1/TMEM208/DDIT3/ATP6V0A1/ZC3H12A/MCL1/RIPK2/CALCOCO2/CSNK2A1/RUBCNL/GNAI3	20
BP	GO:0030217	T cell differentiation	16/360	240/18670	1.81955e-05	0.00143919	0.00118492	CD83/NFKBID/DUSP10/FCER1G/RHOH/JAK3/TGFB1/ZC3H12A/IRF1/RIPK2/GPR183/FOXP1/HLA-DOA/NFKBIZ/CCR7/TMEM131L	16
BP	GO:0045047	protein targeting to ER	14/360	118/18670	6.50665e-08	3.34523e-05	2.7542e-05	RPL41/RPS29/RPL9/RPL18A/RPL13A/RPS15A/RPSA/SGTA/RPS17/RPS5/RPS12/SEC61G/RPL26/RPL8	14
BP	GO:0050852	T cell receptor signaling pathway	12/360	202/18670	0.00057415	0.0143653	0.0118272	HLA-DQA2/NFKBID/PRNP/PDE4B/ZC3H12A/WNK1/RIPK2/THEMIS2/PDE4D/PSMD14/NFKBIZ/CCR7	12
BP	GO:0030593	neutrophil chemotaxis	10/360	104/18670	3.28068e-05	0.00210835	0.00173585	CXCL8/S100A9/S100A8/IL1B/CXCR1/FCER1G/PDE4B/CSF3R/PDE4D/CCR7	10
BP	GO:1990266	neutrophil migration	10/360	118/18670	9.65557e-05	0.0043641	0.00359306	CXCL8/S100A9/S100A8/IL1B/CXCR1/FCER1G/PDE4B/CSF3R/PDE4D/CCR7	10
BP	GO:0032623	interleukin-2 production	9/360	62/18670	2.74846e-06	0.000434785	0.000357967	CD83/ZFP36/TNFAIP3/IL1B/FCER1G/PRNP/PDE4B/RIPK2/PDE4D	9
BP	GO:0032609	interferon-gamma production	9/360	113/18670	0.000342025	0.0103437	0.0085162	IL1B/PRNP/PDE4B/IRF8/ZC3H12A/RIPK2/FAM49B/PDE4D/CCR7	9
BP	GO:0032612	interleukin-1 production	9/360	115/18670	0.000389561	0.0116106	0.00955924	TNFAIP3/IL1B/TYROBP/ZC3H12A/RIPK2/FOXP1/ARRB2/IGHD/CCR7	9
BP	GO:0046631	alpha-beta T cell activation	9/360	138/18670	0.001444	0.0262273	0.0215935	CD83/NFKBID/JAK3/ZC3H12A/IRF1/RIPK2/GPR183/FOXP1/NFKBIZ	9
BP	GO:0043966	histone H3 acetylation	7/360	60/18670	0.000150023	0.00576675	0.00474788	SIN3A/PER1/CRTC2/KAT7/POLE4/ZNF451/WBP2	7
BP	GO:0036499	PERK-mediated unfolded protein response	6/360	21/18670	2.09446e-06	0.000358938	0.00029552	CXCL8/PPP1R15A/DDIT3/PPP1R15B/HERPUD1/EIF2S1	6
BP	GO:0032613	interleukin-10 production	5/360	55/18670	0.00409431	0.0458853	0.0377783	CD83/FCER1G/JAK3/TYROBP/PRKCD	5

## Sheet: Plasma_cells.down_KEGG
ID	Description	GeneRatio	BgRatio	pvalue	p.adjust	qvalue	geneID	Count	GeneName
hsa04672	Intestinal immune network for IgA production	7/64	49/8063	9.37615e-08	6.84459e-06	5.37895e-06	3123/3115/3127/3113/3119/942/3695	7	HLA-DRB1/HLA-DPB1/HLA-DRB5/HLA-DPA1/HLA-DQB1/CD86/ITGB7
hsa05330	Allograft rejection	6/64	38/8063	4.45762e-07	2.16938e-05	1.70484e-05	3123/3115/3127/3113/3119/942	6	HLA-DRB1/HLA-DPB1/HLA-DRB5/HLA-DPA1/HLA-DQB1/CD86
hsa05332	Graft-versus-host disease	6/64	42/8063	8.26331e-07	2.78688e-05	2.19012e-05	3123/3115/3127/3113/3119/942	6	HLA-DRB1/HLA-DPB1/HLA-DRB5/HLA-DPA1/HLA-DQB1/CD86
hsa04940	Type I diabetes mellitus	6/64	43/8063	9.5441e-07	2.78688e-05	2.19012e-05	3123/3115/3127/3113/3119/942	6	HLA-DRB1/HLA-DPB1/HLA-DRB5/HLA-DPA1/HLA-DQB1/CD86
hsa04514	Cell adhesion molecules	9/64	149/8063	2.28598e-06	5.56255e-05	4.37143e-05	3123/3115/3385/3127/3113/3119/942/3384/3695	9	HLA-DRB1/HLA-DPB1/ICAM3/HLA-DRB5/HLA-DPA1/HLA-DQB1/CD86/ICAM2/ITGB7
hsa05320	Autoimmune thyroid disease	6/64	53/8063	3.37854e-06	7.04668e-05	5.53776e-05	3123/3115/3127/3113/3119/942	6	HLA-DRB1/HLA-DPB1/HLA-DRB5/HLA-DPA1/HLA-DQB1/CD86
hsa04658	Th1 and Th2 cell differentiation	5/64	92/8063	0.000777571	0.00630696	0.00495644	3123/3115/3127/3113/3119	5	HLA-DRB1/HLA-DPB1/HLA-DRB5/HLA-DPA1/HLA-DQB1

## Sheet: Plasma_cells.up_KEGG
ID	Description	GeneRatio	BgRatio	pvalue	p.adjust	qvalue	geneID	Count	GeneName
hsa05166	Human T-cell leukemia virus 1 infection	15/193	219/8063	0.000232723	0.00628352	0.00522606	3118/4609/4792/7538/2353/51434/4791/3718/7040/200186/3725/3683/64784/3111/2113	15	HLA-DQA2/MYC/NFKBIA/ZFP36/FOS/ANAPC7/NFKB2/JAK3/TGFB1/CRTC2/JUN/ITGAL/CRTC3/HLA-DOA/ETS1
hsa04657	IL-17 signaling pathway	13/193	94/8063	3.11461e-07	7.5685e-05	6.29479e-05	3576/6280/6279/4792/7128/3553/2353/3727/2354/3725/7187/3326/7184	13	CXCL8/S100A9/S100A8/NFKBIA/TNFAIP3/IL1B/FOS/JUND/FOSB/JUN/TRAF3/HSP90AB1/HSP90B1
hsa04141	Protein processing in endoplasmic reticulum	13/193	171/8063	0.000221685	0.00628352	0.00522606	29979/23645/1649/573/10294/2923/23480/9709/10905/3326/1965/7184/22926	13	UBQLN1/PPP1R15A/DDIT3/BAG1/DNAJA2/PDIA3/SEC61G/HERPUD1/MAN1A2/HSP90AB1/EIF2S1/HSP90B1/ATF6
hsa04064	NF-kappa B signaling pathway	10/193	104/8063	0.000181063	0.00628352	0.00522606	3576/4792/7128/9560/3553/4791/4616/1457/7187/29760	10	CXCL8/NFKBIA/TNFAIP3/CCL4L2/IL1B/NFKB2/GADD45B/CSNK2A1/TRAF3/BLNK
hsa05134	Legionellosis	7/193	57/8063	0.000387657	0.00856369	0.0071225	3576/4792/3553/4791/1915/1195/375	7	CXCL8/NFKBIA/IL1B/NFKB2/EEF1A1/CLK1/ARF1
